# Supplementary material for: Optical and Flame-Retardant Properties of a Series of Polyimides Containing Side Chained Bulky Phosphaphenanthrene Units
Source: Int J Mol Sci. 2022 Oct 29;23(21):13174. doi: 10.3390/ijms232113174 (PMC9656655; doi:10.3390/ijms232113174)
Supplement: Supplementary file 1 [file ijms-23-13174-s001.zip]

Archive with 1 entries (1 files):
- ijms-1974984-supplementary.pdf
